# Supplementary material for: Understanding the Dissolution of Cellulose and Silk Fibroin in 1-ethyl-3-methylimidazolium Acetate and Dimethyl Sulphoxide for Application in Hybrid Films
Source: Materials (Basel). 2024 Oct 29;17(21):5262. doi: 10.3390/ma17215262 (PMC11547638; doi:10.3390/ma17215262)
Supplement: Supplementary file 1 [file materials-17-05262-s001.zip]

Archive with 2 entries (2 files):
- Figure_Data.xlsx
- Supplementary_Figures.pdf
