# Supplementary material for: Understanding the Dissolution of Cellulose and Silk Fibroin in 1-ethyl-3-methylimidazolium Acetate and Dimethyl Sulphoxide for Application in Hybrid Films
Source: Materials (Basel). 2024 Oct 29;17(21):5262. doi: 10.3390/ma17215262 (PMC11547638; doi:10.3390/ma17215262)
Supplement: Supplementary file 1 [file materials-17-05262-s001.zip › Figure_Data.xlsx]

## Sheet: Fig. 1a
	Emimac/EmimAc+DMSO ratio / g/g	1		0.8		0.6		0.4		0.2		0
	Shear Rate / Hz	Viscosity / mPa.s	Uncertainty / mPa.s	Viscosity / mPa.s	Uncertainty / mPa.s	Viscosity / mPa.s	Uncertainty / mPa.s	Viscosity / mPa.s	Uncertainty / mPa.s	Viscosity / mPa.s	Uncertainty / mPa.s	Viscosity / mPa.s	Uncertainty / mPa.s
	1	1429.43	44.8798	652.907	13.6818	536.46	27.7	176.11	10.4813	76.4927	7.26586	9907.23	2299.51
	1.17	1434.23	40.5474	656.34	12.5682	526.49	28.15	177.217	6.53753	73.2487	7.15697	8423.43	1862.29
	1.37	1434.67	40.0119	657.053	10.7795	539.57	21.295	175.233	5.56444	71.0163	8.20509	7405.57	1831.28
	1.61	1426.83	46.4099	656.47	12.6751	531.39	25.87	174.92	5.25479	77.0413	7.58374	6463.73	1702.6
	1.89	1436.8	38.6094	659.517	11.5779	528.11	29.475	175.613	9.15319	78.348	7.96258	5566.2	1397.19
	2.21	1434.53	41.876	660.223	11.9524	537.31	26.505	176.933	6.68692	76.234	7.70371	4747.07	1109.05
	2.59	1438.77	39.3677	658.413	11.8726	538.15	27.595	175.567	5.40072	75.919	7.66622	4137.63	1024.4
	3.04	1437.5	40.7103	658.283	11.7119	536.85	27.965	177.143	7.04427	79.004	7.07833	3671.43	930.658
	3.56	1438.6	37.5122	660.72	11.3378	540.6	26.915	176.183	5.29128	76.5347	6.84287	3151.87	826.302
	4.18	1439.53	36.8567	660.653	10.5117	541.68	27.425	177.863	5.52788	78.7317	7.27567	2701.33	658.612
	4.89	1441.37	33.6807	660.783	10.6754	544.68	26.13	176.683	6.14779	78.417	6.97478	2282.57	585.872
	5.74	1444.5	30.7878	661.623	10.1973	544.13	27.69	176.71	5.41127	77.8207	6.7617	1915.93	514.897
	6.72	1443.9	28.5945	662.217	10.2824	546.61	26.635	177.01	5.01855	78.1707	6.82106	1602.73	364.235
	7.88	1445.83	26.5197	661.793	10.1673	547.79	26.89	177.253	4.94358	78.4997	6.51575	1347.63	299.732
	9.24	1447.63	25.4344	662.307	10.0494	549.58	26.88	178.177	4.23797	79.3707	5.95674	1082.78	247.694
	10.8	1444.9	29.2049	662.82	9.94214	550.73	27.06	177.717	4.37461	79.1997	6.3439	903.687	187.056
	12.7	1444.5	29.4167	663.293	9.84064	555.31	25.35	178.12	3.90488	79.6683	5.73645	774.44	142.783
	14.9	1446.13	26.0459	664.187	9.28684	555.44	25.88	178.107	3.948	79.703	5.58322	608.033	109.131
	17.4	1444.1	24.0916	664.137	9.41221	557.15	25.85	178.667	3.21051	79.6007	5.64503	534.533	84.6433
	20.4	1445.23	20.7938	664.247	9.40645	560.45	24.865	178.863	3.01217	79.6473	5.45527	459.263	66.5901
	24	1446.2	17.3245	664.703	9.17582	560.74	25.405	178.497	3.12181	80.0173	5.12485	402.033	55.5888
	28.1	1446.97	14.96	664.543	9.4458	563.72	24.62	178.64	3.00434	79.9993	5.09204	342.877	64.5313
	32.9	1445.8	11.8895	664.79	9.40397	563.03	25.65	178.817	2.6133	80.2823	4.71078	296.23	56.7272
	38.6	1446.17	12.082	665.047	9.35867	565.51	25.085	179.167	2.2724	79.9157	4.70184	262.833	56.5187
	45.2	1445.53	8.64459	664.95	9.54874	565.39	25.695	178.83	2.35219	80.117	4.35396	232.327	50.6797
	53	1444.9	5.52087	664.91	9.5647	565.58	26.04	178.797	2.02982	79.942	4.14403	199.97	54.0459
	62.1	1443.63	4.66928	664.827	9.70842	565.53	26.435	178.59	1.88342	79.336	3.88732	185.81	63.9923
	72.8	1441.87	1.02089	664.663	9.86651	565.32	26.56	177.963	1.84015	78.3653	3.46577	163.14	58.4554
	85.3	1437.57	3.59104	664.363	10.1838	566.34	25.765	177.177	1.99682	77.1253	3.11744	139.057	50.1839
	100	1431.2	6.88525	663.96	10.4135	569.21	23.625	175.42	1.67513	75.2167	2.80721	120.804	44.1605

## Sheet: Fig. 1b
	Emimac/EmimAc+DMSO ratio g/g	1		0.8		0.6		0.4		0.2		0
	Shear Rate / Hz	Viscosity / mPa.s	Uncertainty / mPa.s	Viscosity / mPa.s	Uncertainty / mPa.s	Viscosity / mPa.s	Uncertainty / mPa.s	Viscosity / mPa.s	Uncertainty / mPa.s	Viscosity / mPa.s	Uncertainty / mPa.s	Viscosity / mPa.s	Uncertainty / mPa.s
	1	472.103	15.6165	281.907	4.12201	160.293	2.91983	121.51	3.44	61.6103	3.84244
	1.17	469.497	12.9537	282.083	5.89143	164.08	4.68617	122.925	2.315	60.685	3.52122
	1.37	469.27	10.9108	288.317	2.1488	158.343	7.64709	122.18	1.5	53.306	1.90413
	1.61	470.897	8.55715	288.163	0.773491	153.463	5.62073	120.55	0.74	53.188	4.03004
	1.89	470.96	9.14674	284.8	2.59187	157.273	3.01191	115.77	2.18	57.5397	2.9772
	2.21	469.873	11.8776	282.367	2.67234	161.02	6.15471	119.01	2.46	57.4403	2.57798
	2.59	468.093	10.0751	284.69	1.54848	155.937	5.82363	118.46	4.22	54.3357	1.51435
	3.04	468.597	8.66251	285.43	1.02072	159.607	4.53988	118.35	0.81	56.758	2.76349
	3.56	467.01	9.91276	282.06	0.788416	157.39	6.18945	119.715	2.365	56.556	1.49342
	4.18	467.133	8.51742	285.097	0.356121	160.083	5.42625	118.545	1.885	57.1617	2.66792
	4.89	465.313	8.87685	282.237	0.639236	158.8	4.34894	118.935	3.115	56.075	2.18239
	5.74	465.783	9.22403	283.73	0.0787401	158.6	5.17893	120.55	3.21	57.7633	2.58312
	6.72	465.247	8.83608	284.003	0.48141	158.95	5.36042	120.035	3.855	58.4167	2.94351
	7.88	464.463	8.77288	283.367	0.923123	159.54	4.90531	121.21	2.84	58.8307	2.88915
	9.24	463.823	8.81398	283.153	0.71946	160.017	5.40484	120.305	2.035	58.5643	3.15576
	10.8	462.607	8.38882	282.883	0.557634	160.07	5.15618	120.95	3.21	59.4297	2.89625
	12.7	462.36	8.50587	282.043	0.743968	160.183	5.35521	120.92	1.96	59.5893	3.40987
	14.9	461.477	8.25721	282.04	0.645652	160.517	5.17413	120.695	2.375	60.2777	3.32222
	17.4	460.847	8.22377	281.873	0.62077	160.383	5.46623	121.32	1.65	60.913	3.18436
	20.4	460.033	7.9178	281.533	0.824877	160.563	5.43024	120.965	1.605	61.2007	3.22948
	24	459.35	7.7403	281.243	0.711071	160.957	5.23094	119.98	0.5	61.7757	3.07194
	28.1	458.86	7.72467	280.973	0.803755	160.893	5.37153	119.595	1.295	61.798	3.30882
	32.9	458.24	7.63802	280.717	0.822449	161.19	5.25892	119.265	2.205	62.129	3.21109
	38.6	457.557	7.51782	280.683	0.714345	161.147	5.22599	118.72	3.64	62.119	3.37216
	45.2	456.713	7.22334	280.52	0.706588	160.867	5.54356	117.6	5.16	61.8183	3.60759
	53	456.24	7.45418	280.357	0.727431	160.91	5.48396	118.02	5.38	60.97	4.09221
	62.1	455.447	7.12945	280.087	0.775686	160.583	5.43403	117.295	6.305	59.6477	4.76978
	72.8	454.817	7.04089	279.893	1.00101	160.06	5.49276	117.495	6.575	57.6957	5.14488
	85.3	454.117	7.04395	279.75	0.988062	159.3	5.41495	118.02	6.68	54.8837	5.35339
	100	453.53	7.18258	279.657	1.00844	157.77	5.21736	118.7	6.73	51.4407	4.96448

## Sheet: Fig. S2
	Emimac/EmimAc+DMSO ratio g/g	1		0.8		0.6		0.4		0.2		0
	Shear Rate / Hz	Viscosity / mPa.s	Uncertainty / mPa.s	Viscosity / mPa.s	Uncertainty / mPa.s	Viscosity / mPa.s	Uncertainty / mPa.s	Viscosity / mPa.s	Uncertainty / mPa.s	Viscosity / mPa.s	Uncertainty / mPa.s	Viscosity / mPa.s	Uncertainty / mPa.s
	1	14.0113	2.08272	10.6144	5.22184	3.3075	4.92705	3.7449	6.18468	0.73119	5.14978	1.3434	7.08443
	1.17	11.4813	1.90271	5.30537	6.53632	5.89028	4.27108	2.1959	5.16517	3.39897	2.4115	3.91622	4.97409
	1.37	7.15233	2.07992	6.10513	6.01448	4.74101	4.18505	2.6457	6.5849	3.88532	2.65309	0.36734	3.10756
	1.61	9.94123	2.07422	8.44247	2.38017	3.51692	3.47422	2.71299	2.22313	-1.18583	4.52103	0.27608	4.75846
	1.89	12.2593	1.07608	6.8682	3.49218	4.68873	1.36872	2.5822	3.56024	1.1614	1.33845	2.39613	1.66105
	2.21	7.76633	0.2135	6.9139	2.66126	4.34943	1.62569	2.28077	3.45758	3.08877	2.21165	1.94579	2.53048
	2.59	11.5803	0.31481	9.61613	2.54855	4.8443	1.70428	3.04063	2.77776	-0.18024	2.18391	0.88465	2.36844
	3.04	8.37757	0.24816	9.14667	2.15405	3.8075	1.47259	2.74105	1.96545	2.8168	1.06764	1.71141	1.60406
	3.56	10.442	0.76656	8.31097	0.63025	4.8705	1.35761	2.21684	1.3448	1.25896	0.99422	0.7599	1.15104
	4.18	10.9113	0.03753	8.02617	1.47072	4.77457	0.84995	2.7134	1.35656	1.13799	1.54571	1.7864	1.55517
	4.89	10.4703	0.3046	8.2293	0.88071	4.8418	0.88942	2.70957	0.8142	2.2099	1.23288	1.30039	1.1781
	5.74	10.7007	0.35489	8.0163	0.82154	4.76477	0.68065	2.43743	0.7863	2.42947	0.58551	1.09175	0.74651
	6.72	10.2389	0.25688	8.14693	0.447	4.49583	0.28921	2.55687	0.34077	1.9687	0.3685	1.23716	0.36174
	7.88	9.70033	0.08362	8.42223	0.16554	4.61163	0.23304	2.8606	0.24845	1.38764	0.43188	1.18996	0.49865
	9.24	9.7062	0.23466	8.4213	0.10429	4.39357	0.14987	2.89263	0.2977	2.08537	0.0667	1.46656	0.22648
	10.8	9.6773	0.30394	8.36693	0.11308	4.49767	0.03931	2.86767	0.23503	2.08557	0.05855	1.31414	0.2575
	12.7	10.1543	0.22951	8.2879	0.03055	4.50947	0.02955	2.64287	0.06876	1.85647	0.13999	1.4226	0.2433
	14.9	9.79823	0.22383	8.26527	0.02781	4.46437	0.05501	2.69457	0.03327	1.75683	0.09479	1.3811	0.21722
	17.4	10.2301	0.34452	8.23687	0.09417	4.55337	0.14427	2.644	0.06684	1.72357	0.11662	1.3982	0.22336
	20.4	9.963	0.1888	8.1513	0.15783	4.68033	0.34886	2.56313	0.19015	1.94177	0.13062	1.37904	0.22967
	24	9.6731	0.12011	8.33093	0.22315	4.2516	0.22261	2.82643	0.23817	1.7795	0.06134	1.31326	0.2443
	28.1	9.73903	0.17545	7.97873	0.2845	4.57437	0.27514	2.4967	0.22486	1.93913	0.06106	1.30004	0.25816
	32.9	9.98437	0.34787	8.19003	0.12808	4.20753	0.25041	2.7179	0.15778	1.6067	0.14597	1.35964	0.1995
	38.6	9.8023	0.19135	8.04007	0.16124	4.51667	0.23096	2.58177	0.09448	1.75053	0.0548	1.301	0.23251
	45.2	9.82217	0.10249	8.16007	0.06618	4.351	0.09349	2.72137	0.06604	1.9134	0.22611	1.37278	0.21061
	53	9.82307	0.05565	8.07497	0.04858	4.3619	0.05197	2.65703	0.01793	1.7562	0.05996	1.27718	0.2104
	62.1	10.0066	0.22907	8.224	0.17378	4.25393	0.17838	2.7985	0.22453	1.8056	0.0821	1.28692	0.20812
	72.8	10.0664	0.29048	8.28337	0.22483	4.37467	0.03651	2.86723	0.26486	1.6486	0.0806	1.28522	0.15343
	85.3	10.1099	0.46467	7.94383	0.22687	4.33353	0.16906	2.562	0.14653	1.96647	0.1237	1.23919	0.2204
	100	9.92193	0.23499	8.12673	0.11758	4.3977	0.00656	2.76067	0.08167	1.89453	0.09481	1.2664	0.18628

## Sheet: Fig. 2
	10 wt % Cellulose			10 wt % SF			Pure Solvent
	Emimac/EmimAc+DMSO ratio / g/g	Viscosity / mPa.s	Uncertainty / mPa.s	Emimac/EmimAc+DMSO ratio / g/g	Viscosity / mPa.s	Uncertainty / mPa.s	Emimac/EmimAc+DMSO ratio / g/g	Viscosity / mPa.s	Uncertainty / mPa.s
	0	1445.53	8.64459	0	456.713	7.22334	0	9.9704	0.10249
	0.2141	664.95	9.54874	0.19701	280.52	0.70659	0.2004	8.18679	0.06618
	0.39849	565.39	25.695	0.38954	160.867	5.54356	0.39976	4.36515	0.09349
	0.59929	179.167	2.35219	0.58926	117.6	5.16	0.59634	2.67523	0.06604
	0.80027	80.117	4.35396	0.80027	61.8183	3.60759	0.80027	1.85041	0.22611
	1		50.6797	1			1	1.30577	0.21061

## Sheet: Fig. 3
	10 wt % Cellulose		10 wt % SF		Pure Solvent
	Emimac/EmimAc+DMSO ratio / mol/mol	ln(n/nIL)	Emimac/EmimAc+DMSO ratio / mol/mol	ln(n/nIL)	Emimac/EmimAc+DMSO ratio / mol/mol	ln(n/nIL)
	0	0	0	0	0	0
	0.372447	-0.776522	0.353169	-0.487411	0.372447	-0.197099
	0.590705	-0.938718	0.591989	-1.04348	0.590705	-0.825969
	0.76516	-2.08792	0.762949	-1.35677	0.76516	-1.31559
	0.897211	-2.89275	0.897211	-1.99986	0.897211	-1.68421
	1		1		1	-2.03283
	Alpha		Alpha		Alpha
	0.310159		0.448638		0.491925
	R Squared		R Squared		R Squared
	0.882841		0.954086		0.911826

## Sheet: Fig. 4a
	wt % cellulose	0		5		9		10		11		15
	Shear Rate / Hz	Viscosity / mPa.s	Uncertainty / mPa.s	Viscosity / mPa.s	Uncertainty / mPa.s	Viscosity / mPa.s	Uncertainty / mPa.s	Viscosity / mPa.s	Uncertainty / mPa.s	Viscosity / mPa.s	Uncertainty / mPa.s	Viscosity / mPa.s	Uncertainty / mPa.s
	1	0.731193	3.01719	20.4437	3.73418	84.27	3.3922	105.152	6.93294	254.03	16.8988	6897.9	759.586
	1.17	3.39897	1.7855	21.109	7.68215	81.6443	2.88186	108.01	2.9302	250.25	8.49417	6559.17	539.604
	1.37	3.88532	3.17251	22.5937	1.43756	81.157	2.1937	106.637	2.51948	253.94	10.9642	6168.2	431.823
	1.61	1.00934	0.97634	22.1887	1.46179	81.2767	6.2905	107.613	0.433769	251.527	13.9511	5721.83	376.508
	1.89	1.1614	1.06346	21.9947	0.494722	83.034	4.81663	106.25	4.36028	249.453	9.43302	5308.17	359.097
	2.21	3.08877	1.4312	21.8973	2.27475	82.5417	3.14361	107.6	1.32245	250.853	13.1823	4896.67	362.512
	2.59	1.02391	0.845586	21.721	2.22731	81.5827	4.52816	106.837	2.0361	249.09	9.98305	4532.1	356.757
	3.04	2.8168	0.41746	21.946	0.831905	82.7887	3.87797	107.93	1.20822	247.707	11.4182	4183.83	359.648
	3.56	1.25896	0.854371	21.429	1.56076	81.945	3.6249	106.823	2.58367	248.24	12.0584	3866.87	354.349
	4.18	1.13799	0.236182	22.4037	0.419517	82.8063	3.02008	107.65	0.593352	247.943	11.9853	3579.5	345.3
	4.89	2.2099	0.479083	21.951	1.35558	82.9097	3.50588	107.903	0.763559	246.86	11.6746	3326.53	326.107
	5.74	2.42947	0.443828	22.191	0.639289	82.5587	3.17033	107.843	1.03905	245.307	10.6103	3092.3	311.389
	6.72	1.9687	0.16913	21.865	1.20535	82.4813	3.06555	107.757	0.866885	245.66	11.1279	2889.9	288.109
	7.88	1.38764	0.342532	21.6567	1.1543	82.8357	2.87668	107.113	1.39786	244.36	10.5414	2688.1	286.708
	9.24	2.08537	0.120816	21.6777	0.959722	83.0907	2.70168	107.683	1.26292	243.747	10.6851	2511.57	279.29
	10.8	2.08557	0.304295	21.7113	1.06444	82.57	2.76899	107.533	1.35475	242.75	10.1456	2360.4	264.315
	12.7	1.85647	0.157198	21.971	1.00645	82.5173	2.82179	107.61	1.3634	242.313	10.4563	2220.9	256.017
	14.9	1.75683	0.288697	21.8157	0.996566	82.6603	2.7448	107.14	1.48115	241.56	10.0142	2102.37	240.033
	17.4	1.72357	0.341369	22.016	1.22688	82.7687	2.49384	107.103	1.54838	240.957	10.1396	1997.07	225.475
	20.4	1.94177	0.194704	21.896	1.15431	82.7763	2.50651	107.64	1.53456	240.74	10.3079	1905.87	209.793
	24	1.7795	0.0679745	21.8847	1.15377	82.703	2.4958	107.66	1.65592	240.203	10.2823	1829.47	190.515
	28.1	1.93913	0.35584	21.7877	1.07384	82.7897	2.49178	107.517	1.5109	240.1	10.9058	1756.2	180.921
	32.9	1.6067	0.302163	21.8753	1.34716	82.5847	2.51441	107.26	1.54469	239.35	10.653	1691.23	173.756
	38.6	1.75053	0.0967562	21.8687	1.3669	82.68	2.45127	107.693	1.80913	239.243	11.0466	1634.83	167.619
	45.2	1.9134	0.169169	21.8083	1.38434	82.676	2.52471	107.41	1.69472	238.993	11.6064	1585.03	163.173
	53	1.7562	0.108987	21.564	1.13255	82.405	2.37537	107.433	1.75895	238.893	12.166	1540.87	158.396
	62.1	1.8056	0.0344607	21.6833	1.38088	82.2987	2.47737	107.237	1.97977	238.527	12.6269	1499.2	153.695
	72.8	1.6486	0.339398	21.43	1.09632	82.0243	2.39832	107.043	2.15283	238.447	14.0825	1457.93	146.997
	85.3	1.96647	0.314464	21.3523	1.10105	81.3913	2.35898	105.973	2.03216	237.693	15.0499	1414.57	141.818
	100	1.89453	0.190843	21.114	1.13338	80.6237	2.53815	104.977	2.28971	235.91	16.111	1370.7	139.483

## Sheet: Fig. 4b
	wt % cellulose	Viscosity / mPa.s	Uncertainty / mPa.s	Fit / mPa.s
	0	1.88195	0.169169	0
	5.03569	21.6456	1.38434	26.3892
	8.89509	82.1983	2.52471	83.5028
	9.96413	106.897	1.69472	105.074
	10.5445	238.84	11.6064	117.834
	15.012	1529.5	163.173	240.924

## Sheet: Fig. 4c
	wt % silk fibroin	0		5		9		10		11		15		20
	Shear Rate / Hz	Viscosity / mPa.s	Uncertainty / mPa.s	Viscosity / mPa.s	Uncertainty / mPa.s	Viscosity / mPa.s	Uncertainty / mPa.s	Viscosity / mPa.s	Uncertainty / mPa.s	Viscosity / mPa.s	Uncertainty / mPa.s	Viscosity / mPa.s	Uncertainty / mPa.s	Viscosity / mPa.s	Uncertainty / mPa.s
	1	10.6144	5.22184	61.5	4.08748	256.703	3.49549	267.377	5.49051	372.507	1.39	1094	59.7745	3869.4	406.326
	1.17	5.30537	5.23632	63.167	3.40808	255.993	4.27516	264.372	3.18119	373.047	3.475	1085	49.8446	3831.5	361.967
	1.37	6.10513	6.01448	60.4193	1.70733	258.687	1.14243	264.753	3.45792	372.953	0.535	1076.77	44.9842	3804.5	324.161
	1.61	8.44247	2.38017	60.6277	2.3721	257.317	2.54535	267.212	3.45625	370.83	3.33	1072.4	36.2332	3783.2	303.166
	1.89	6.8682	3.49218	61.601	2.15234	254.87	2.92241	266.463	3.32182	371.607	1.24	1071.47	35.7227	3762	270.331
	2.21	6.9139	2.66126	63.2087	1.96763	257.32	2.17542	264.782	3.64981	371.213	1.14	1064	28.5626	3736.1	230.875
	2.59	9.61613	2.54855	62.2653	0.59454	255.657	1.11703	266.072	3.50305	370.55	2.885	1063.63	26.4486	3711.63	199.864
	3.04	9.14667	2.15405	62.1497	0.878912	256.283	2.45265	265.322	4.31762	371.8	0.16	1060.47	22.7804	3683.7	180.258
	3.56	8.31097	0.630247	62.382	0.914499	254.993	1.84348	265.567	3.2428	370.973	1.765	1058.1	20.8629	3660.1	155.068
	4.18	8.02617	1.47072	62.4253	0.396967	256.063	0.826411	265.683	3.81213	370.93	0.765	1054.97	16.8666	3641.83	137.855
	4.89	8.2293	0.880714	61.9297	0.982432	255.943	1.70976	265.428	4.36738	370.8	2.53	1052.67	14.5305	3617.33	125.205
	5.74	8.0163	0.821537	62.6087	0.688433	255.573	1.93774	265.242	4.1233	370.27	2.605	1048.73	12.0713	3591.17	114.422
	6.72	8.14693	0.446996	62.4407	0.529663	255.24	1.6597	265.205	3.92903	369.72	2.195	1047.33	11.2506	3575.1	97.7221
	7.88	8.42223	0.165539	62.5233	0.457155	253.863	2.16795	265.377	3.58036	369.513	1.625	1042.7	9.27362	3559.97	86.0955
	9.24	8.4213	0.104292	62.237	0.661719	254.243	1.77122	264.935	3.88633	369.61	0.955	1038.67	7.22234	3543.03	75.124
	10.8	8.36693	0.113078	62.2807	0.512885	253.793	1.87379	264.952	3.88484	368.96	1.285	1036.33	6.17594	3526.47	64.9179
	12.7	8.2879	0.0305452	62.0657	0.790143	253.577	1.72683	264.938	3.81127	369.137	0.93	1034.17	5.77485	3510.73	54.4324
	14.9	8.26527	0.0278103	62.109	0.714521	252.97	2.39125	264.912	3.475	368.85	1.275	1032.33	5.5114	3495.37	44.3942
	17.4	8.23687	0.0941685	62.1683	0.623685	252.683	2.42214	264.778	3.38684	368.783	1.14	1031.07	4.91008	3481.43	37.4652
	20.4	8.1513	0.157831	62.0793	0.711769	252.8	1.93103	264.602	3.62296	368.52	1.465	1028.63	5.87329	3466.27	31.2032
	24	8.33093	0.223153	62.0227	0.768195	252.44	2.11473	264.585	3.47114	368.493	1.155	1027.1	6.44515	3449.5	24.212
	28.1	7.97873	0.2845	62.1793	0.537017	252.297	1.92721	264.257	3.75479	368.353	1.24	1025.8	6.49153	3433.33	19.6123
	32.9	8.19003	0.128082	61.9833	0.761433	251.65	2.57846	264.31	3.45438	368.06	1.37	1024.53	6.97488	3415.6	14.9646
	38.6	8.04007	0.161244	62.0263	0.630365	251.59	2.27527	264.27	3.44179	367.803	1.57	1023.3	7.41665	3395.13	11.4322
	45.2	8.16007	0.066182	61.9687	0.692846	251.423	2.19309	263.9	3.60702	367.49	1.595	1022.13	8.0093	3371.23	9.49433
	53	8.07497	0.0485772	61.9417	0.695923	250.923	2.18701	263.822	3.51651	367.35	1.555	1020.87	8.3304	3341.17	8.2629
	62.1	8.224	0.173781	62.0323	0.508963	250.567	2.23651	263.555	3.44755	367.113	1.5	1019.6	8.43603	3302.37	8.0657
	72.8	8.28337	0.224833	61.9267	0.541921	249.853	2.52404	263.358	3.20868	366.753	1.465	1017.53	8.90181	3251.8	13.1942
	85.3	7.94383	0.226866	61.8767	0.48208	249.637	1.82401	262.873	3.57322	366.447	1.35	1015.57	8.68767	3183.4	21.5157
	100	8.12673	0.117578	61.671	0.599226	248.94	1.73565	262.387	3.37229	365.853	1.585	1012.2	8.75481	3087	38.7858

## Sheet: Fig. 4d
	wt % silk fibroin	Viscosity / mPa.s	Uncertainty / mPa.s	Fit / mPa.s
	0	8.16007	0.066182	0
	4.99401	61.9687	0.692846	53.0258
	8.888	251.423	2.19309	220.1
	9.99201	263.9	3.60702	293.877
	10.8765	367.49	1.595	362.339
	15.002	1022.13	8.0093	801.565
	20.2073	3371.23	9.49433	1672.35

## Sheet: Fig. 5b
	wt % cellulose	Average change in Chemical Shift / ppm
		a	b	c	e	g
	0	0	0	0	0	0
	4.90966	-0.303333	-0.116484	-0.107826	0	0.00666667
	8.99281	-0.503333	-0.121072	-0.103407	0	0.0433333
	10.02	-0.553333	-0.0949833	-0.0787693	0	0.05
	10.9829	-0.65			0	0.0566667

[truncated: 3 more sheets: Fig. 5c, Fig. 5d, Fig. S4]
